# Supplementary material for: Enhancing Process Control and Quality in Amorphous Solid Dispersions Using In-Line UV–Vis Monitoring of L* as a Real-Time Response
Source: Pharmaceutics. 2025 Jan 23;17(2):151. doi: 10.3390/pharmaceutics17020151 (PMC11859203; doi:10.3390/pharmaceutics17020151)
Supplement: Supplementary file 1 [file pharmaceutics-17-00151-s001.zip]

Archive with 1 entries (1 files):
- pharmaceutics-3403488-supplementary.pdf
